# Supplementary material for: Genomic biosurveillance detects a sexual hybrid in the sudden oak death pathogen
Source: Commun Biol. 2022 May 19;5:477. doi: 10.1038/s42003-022-03394-w (PMC9120034; doi:10.1038/s42003-022-03394-w)
Supplement: Supplementary file 4 — Supplementary Data 1 [file 42003_2022_3394_MOESM4_ESM.xlsx]

## Sheet: Sheet1
Isolate	Year	Collector	Lineage	Host	Sampling type	State, province, country	City, region	BioProject
16_0237_0021; Phra1_7964	2016	CFIA	EU1xNA2 hybrid	Rhododendron sp.	Nursery	BC, Canada	Metro Vancouver	PRJNA791184
16_0237_0021; Phra2_7974	2016	CFIA	EU1xNA2 hybrid	Rhododendron sp.	Nursery	BC, Canada	Metro Vancouver	PRJNA791184
03_0110	2003	CFIA	EU1	Rhododendron sp.	Nursery	BC, Canada	Metro Vancouver	PRJNA791184
04_0372	2004	CFIA	NA1	Camellia japonica	Nursery	BC, Canada	Metro Vancouver	PRJNA791184
04_17031	2004	CFIA	EU1	Rhododendron sp.	Nursery	BC, Canada	Metro Vancouver	PRJNA427329
04_22572	2004	CFIA	NA1	Rhododendron sp.	Nursery	BC, Canada	South-east Vancouver Island	PRJNA791184
04_22579	2004	CFIA	NA1	Rhododendron sp.	Nursery	BC, Canada	South-east Vancouver Island	PRJNA791184
04_25165	2004	CFIA	NA2	Kalmia sp.	Nursery	BC, Canada	Metro Vancouver	PRJNA791184
04_35009	2004	CFIA	NA1	Unknown	Nursery	BC, Canada	Metro Vancouver	PRJNA427329
04_38813	2004	CFIA	NA2	Viburnum tinus	Nursery	BC, Canada	Metro Vancouver	PRJNA427329
05_17017	2005	CFIA	NA2	Camellia sp.	Nursery	BC, Canada	Metro Vancouver	PRJNA791184
05_18753	2005	CFIA	NA2	Rhododendron sp.	Nursery	BC, Canada	Metro Vancouver	PRJNA791184
05_7036	2005	CFIA	EU1	Viburnum sp.	Nursery	BC, Canada	Metro Vancouver	PRJNA791184
06_31651	2006	CFIA	NA2	Gaultheria sp.	Nursery	BC, Canada	Metro Vancouver	PRJNA791184
06_38025	2006	CFIA	NA2	Soil	Nursery	BC, Canada	Sunshine Coast	PRJNA791184
06_4966	2006	CFIA	NA2	Distylium myricoides	Nursery	BC, Canada	Metro Vancouver	PRJNA791184
06_7401	2006	CFIA	NA2	Viburnum x bodnantense	Nursery	BC, Canada	Metro Vancouver	PRJNA791184
06_7419	2006	CFIA	NA2	Viburnum x bodnantense	Nursery	BC, Canada	Metro Vancouver	PRJNA791184
06_7425	2006	CFIA	NA2	Viburnum x bodnantense	Nursery	BC, Canada	Metro Vancouver	PRJNA791184
06_7608	2006	CFIA	NA2	Viburnum x bodnantense	Nursery	BC, Canada	Metro Vancouver	PRJNA791184
06_7616	2006	CFIA	NA2	Viburnum x bodnantense	Nursery	BC, Canada	Metro Vancouver	PRJNA791184
07_00005	2007	CFIA	NA2	Soil	Nursery	BC, Canada	Metro Vancouver	PRJNA791184
07_0718	2007	CFIA	NA2	Pieris sp.	Nursery	BC, Canada	Metro Vancouver	PRJNA791184
07_10199	2007	CFIA	NA2	Pieris sp.	Nursery	BC, Canada	Metro Vancouver	PRJNA791184
07_17197	2007	CFIA	NA2	Gaultheria sp.	Nursery	BC, Canada	Metro Vancouver	PRJNA791184
07_17206	2007	CFIA	NA2	Gaultheria sp.	Nursery	BC, Canada	Metro Vancouver	PRJNA791184
07_46063	2007	CFIA	EU1	Soil	Nursery	BC, Canada	South-east Vancouver Island	PRJNA427329
08_3469	2008	CFIA	EU1	Viburnum x bodnantense	Nursery	BC, Canada	Fraser Valley	PRJNA791184
11_0795	2011	CFIA	NA2	Rhododendron sp.	Nursery	BC, Canada	Metro Vancouver	PRJNA791184
11_263	2011	CFIA	NA1	Unknown	Nursery	BC, Canada	Unknown	PRJNA427329
13_0781	2013	CFIA	NA2	Rhododendron sp.	Nursery	BC, Canada	Metro Vancouver	PRJNA791184
14_0064	2014	CFIA	NA2	Rhododendron sp.	Nursery	BC, Canada	Metro Vancouver	PRJNA791184
14_0074	2014	CFIA	NA2	Rhododendron sp.	Nursery	BC, Canada	Metro Vancouver	PRJNA791184
14_1270	2014	CFIA	EU1	Rhododendron sp.	Nursery	BC, Canada	Metro Vancouver	PRJNA791184
14_1320	2014	CFIA	EU1	Rhododendron sp.	Nursery	BC, Canada	Metro Vancouver	PRJNA791184
14_1613	2014	CFIA	NA2	Rhododendron sp.	Nursery	BC, Canada	Metro Vancouver	PRJNA791184
15_0061	2015	CFIA	NA2	Rhododendron sp.	Nursery	BC, Canada	Metro Vancouver	PRJNA791184
15_0127	2015	CFIA	EU1	Rhododendron azalea	Nursery	BC, Canada	Fraser Valley	PRJNA791184
15_0242	2015	CFIA	EU1	Viburnum tinus	Nursery	BC, Canada	Metro Vancouver	PRJNA791184
15_0413	2015	CFIA	EU1	Viburnum davidii	Nursery	BC, Canada	Metro Vancouver	PRJNA791184
15_0509	2015	CFIA	NA2	Rhododendron sp.	Nursery	BC, Canada	Metro Vancouver	PRJNA791184
15_0674	2015	CFIA	EU1	Rhododendron sp.	Nursery	BC, Canada	Metro Vancouver	PRJNA791184
15_0954	2015	CFIA	NA2	Rhododendron sp.	Nursery	BC, Canada	Metro Vancouver	PRJNA791184
15_1093	2015	CFIA	EU1	Magnolia grandiflora	Nursery	BC, Canada	Metro Vancouver	PRJNA791184
15_1796	2015	CFIA	EU1	Rhododendron sp.	Nursery	BC, Canada	South-east Vancouver Island	PRJNA791184
16_0201_0022	2016	CFIA	NA2	Rhododendron sp.	Nursery	BC, Canada	Metro Vancouver	PRJNA791184
16_0245_0019	2016	CFIA	EU1	Pieris japonica	Nursery	BC, Canada	Metro Vancouver	PRJNA791184
16_0329_0026	2016	CFIA	EU1	Rhododendron sp.	Nursery	BC, Canada	Metro Vancouver	PRJNA791184
16_0386_0016	2016	CFIA	NA2	Rhododendron sp.	Nursery	BC, Canada	Metro Vancouver	PRJNA791184
17_0134_0030	2017	CFIA	NA2	Rhododendron sp.	Nursery	BC, Canada	Metro Vancouver	PRJNA791184
17_0527_0003	2017	CFIA	EU1	Rhododendron hybrids	Nursery	BC, Canada	Metro Vancouver	PRJNA791184
17_0682_0004	2017	CFIA	NA2	Rhododendron sp.	Nursery	BC, Canada	Metro Vancouver	PRJNA791184
21_FOP04_169	2010	Unknown	NA1	Umbellularia californica	Forest	CA, USA	Sonoma	PRJNA559872
Pram_4; 2N389; PD20031691	2002	INRAE/ANSES	EU1	Viburnum tinus	nursery	France	Finistère, Bretagne	PRJNA427329
Pram_62; 4N0773-6	2004	INRAE/ANSES	EU1	Rhododendron sp.	Retailer	France	Loiret, Centre	PRJNA427329
Pram_73; 5N0132-1	2005	INRAE/ANSES	EU1	Rhododendron sp.	Retailer	France	Loir-et-Cher, Centre	PRJNA427329
BBA_26_02; BBA 26/02; CBS_110901	2002	Unknown	EU1	Viburnum bodnantense	Unknown	Belgium	Unknown	PRJNA427329
BBA_9_95; BBA 9/95; CBS_101553	1995	Unknown	EU1	Rhododendron catawbiense	Unknown	Germany	Unknown	PRJNA427329
BS2014_550	2014	Unknown	NA1	Umbellularia californica	Forest	CA	Monterey	PRJNA559872
BS2016_10	2016	D. Rizzo	NA1	Umbellularia californica	Forest	CA	Monterey	PRJNA558041
CC1048	2002	Unknown	EU1	Viburnum sp.	Unknown	United Kingdom	Gloucestershire, England	PRJNA177509
CSL_1620	2002	Unknown	EU1	Viburnum bodnantense cv Dawn	Unknown	United Kingdom	Dorset, England	PRJNA427329
HMG2017_2	2017	H. McCown	NA1	Umbellularia californica	Forest	CA, USA	Santa Cruz	PRJNA558041
MK548	2008	M. Garbelotto	NA1	Umbellularia californica	Forest	CA, USA	San Mateo	PRJNA558041
MK649b	2008	M. Garbelotto	NA1	Umbellularia californica	Forest	CA, USA	San Mateo	PRJNA558041
MK79j	2008	M. Garbelotto	NA1	Umbellularia californica	Forest	CA, USA	San Mateo	PRJNA558041
P1898; PR_12_063	2005	C. Brasier	EU1	Fagus sylvatica	Unknown	United Kingdom	Cornwall, England	PRJNA427329
P2098; PR_12_065	2007	S. Denman	EU1	Cinnamomum camphora	Unknown	United Kingdom	Cornwall, England	PRJNA427329
P2111; PR_12_035	2007	A. McCracken	EU2	Quercus robur	Unknown	Northern Ireland	Down, Northern Ireland	PRJNA427329
P2460; PR_12_036	2010	A. McCracken	EU2	Larix kaempferi	Unknown	United Kingdom	Northern Ireland	PRJNA427329
P2461; PR_12_037	2010	A. McCracken	EU2	Larix kaempferi	Unknown	United Kingdom	Antrim, Northern Ireland	PRJNA427329
P2561; PR_12_038	2011	A. McCracken	EU2	Larix kaempferi	Unknown	United Kingdom	South Ayrshire, Scotland	PRJNA427329
P2566; PR_12_039	2011	I. Murgatroyd	EU2	Rhododendron ponticum	Unknown	United Kingdom	Antrim, Northern Ireland	PRJNA427329
P2599; PR_12_067	2011	S. Sancisi-Frey	EU1	Larix kaempferi	Unknown	United Kingdom	Devon, England	PRJNA427329
P2707; PR_12_077	2009	J. Webber	EU1	Larix kaempferi	Unknown	United Kingdom	Somerset, England	PRJNA427329
PD_98_8_6743; PD 98/8/6743; CBS_101328	1998	Unknown	EU1	Rhododendron sp.	Unknown	Netherlands	North Holland	PRJNA427329
PR_07_048; 33-WA-RD	2005	G. Chastagner	NA1	Soil	Unknown	WA, USA	Pierce	PRJNA427329
PR_07_066; 52-WA-A	2007	G. Chastagner	NA1	plant	Unknown	WA, USA	King	PRJNA427329
PR_07_101; 1428631-1	2007	C. Blomquist	NA1	Camellia japonica	Unknown	CA, USA	Sonoma	PRJNA427329
ND886; 1418886; CDFA14188; PR_07_121	2004	C. Blomquist	NA1	Camellia sp.	Nursery	CA, USA	Marin	PRJNA427329
PR_09_150; 09-617-17 ODA	2009	N. Osterbauer	EU1	Rhododendron sp.	Unknown	OR, USA	Clackamas	PRJNA791184
PR_10_103; SPN5-P2-3c	2010	S.Jeffers	NA1	Kalmia latifolia	Unknown	SC, USA	Greenville	PRJNA427329
PR_10_145; 10-923-6-1j	2010	N. Osterbauer	EU1	Rhododendron sp.	Unknown	OR, USA	Multnomah	PRJNA427329
PR_11_001; 9488	2006	E.Hansen	NA1	Lithocarpus densiflorus	Unknown	OR, USA	Curry	PRJNA427329
PR_11_004; 11372	2011	E.Hansen	NA1	Lithocarpus densiflorus	Unknown	OR, USA	Curry	PRJNA427329
PR_11_018; 1621926-8	2011	C.Blomquist	NA1	Laurus nobilis	Unknown	CA, USA	Stanislaus	PRJNA427329
PR_11_024; PC#11-1366	2011	M.Serdani	NA1	Cinnamomum camphora	Unknown	CA, USA	Marin	PRJNA427329
Pr102	2001	D. Rizzo	NA1	Quercus	Forest	CA, USA	Marin	PRJNA558041
Pr1537	2012	D. Rizzo	NA1	Abies grandis	Forest	CA, USA	Mendocino	PRJNA558041
Pr1556	2012	T. Kasuga	NA1	Umbellularia californica	Forest	CA, USA	Santa Clara	PRJNA558041
Pr1652	2014	D. Rizzo	NA1	stream	Forest	CA, USA	Humboldt	PRJNA558041
Pr218	2002	D. Rizzo	NA1	Frangula californica	Forest	CA, USA	Sonoma	PRJNA558041
Pr451	2004	D. Rizzo	NA1	Sequoia sempervirens	Forest	CA, USA	Alameda	PRJNA558041
Pr745	2010	E. Bernhardt and T. Swiecki	NA1	rainwater	Forest	CA, USA	Santa Clara	PRJNA558041
Pr93	2001	D. Rizzo	NA1	Rhododendron sp.	Nursery	CA, USA	Santa Cruz	PRJNA558041
