# Supplementary material for: Genomic biosurveillance detects a sexual hybrid in the sudden oak death pathogen
Source: Commun Biol. 2022 May 19;5:477. doi: 10.1038/s42003-022-03394-w (PMC9120034; doi:10.1038/s42003-022-03394-w)
Supplement: Supplementary file 5 — Supplementary Data 2 [file 42003_2022_3394_MOESM5_ESM.xlsx]

## Sheet: growth_coef_inoculation_Rhodo
Isolates	Lineage	Plate	log(mm2)_per_hour	r-squared
15_1093	EU1	1	0.0151714264846415	0.95709178241726
15_1093	EU1	2	0.0180465614168095	0.964314409649489
15_1093	EU1	3	0.018869457812888	0.97727719971408
15_1796	EU1	1	0.0149019965409732	0.98569281720548
15_1796	EU1	2	0.0178204753409098	0.96205120849126
15_1796	EU1	3	0.0162277075573951	0.978420809826671
15_0127	EU1	1	0.015356574230754	0.975971693116463
15_0127	EU1	2	0.0166160733565726	0.972099322512587
15_0127	EU1	3	0.0173549633750495	0.991991689747899
15_0242	EU1	1	0.0132860277673514	0.995104857882459
15_0242	EU1	2	0.0168498890570067	0.946578927875038
15_0242	EU1	3	0.017663050412148	0.961201591835494
15_0413	EU1	1	0.0131886727094964	0.974951457230559
15_0413	EU1	2	0.0172746500280105	0.952938258519324
15_0413	EU1	3	0.0159785491464669	0.960628323293506
15_0674	EU1	1	0.0155610129913044	0.969585204071281
15_0674	EU1	2	0.0137216463915387	0.965475591890085
15_0674	EU1	3	0.0165529327976468	0.984269665774075
14_1270	EU1	1	0.0139054052649205	0.963296035272953
14_1270	EU1	2	0.0145986364136483	0.950909871523827
14_1270	EU1	3	0.0159068113290586	0.962911296318548
14_1320	EU1	1	0.0147303807218841	0.9927012704892
14_1320	EU1	2	0.0172280460238797	0.971223849743593
14_1320	EU1	3	0.0159376497359557	0.969502224944257
16_0245_0019	EU1	1	0.0158754031312754	0.964263055987801
16_0245_0019	EU1	2	0.0128800004705127	0.95880794154384
16_0245_0019	EU1	3	0.0168057988113109	0.977288633696542
16_0329_0026	EU1	1	NAN	NAN
16_0329_0026	EU1	2	0.0136518695193786	0.979006890259332
16_0329_0026	EU1	3	0.0165661271880991	0.970514361259511
17_0527_0003	EU1	1	0.0137086955001087	0.973125391290401
17_0527_0003	EU1	2	0.0163650232044213	0.939375698354615
17_0527_0003	EU1	3	0.0156912339780928	0.989969445944818
15_0509	NA2	1	0.0140169265060881	0.93432730495012
15_0509	NA2	2	0.0147263353148184	0.99884190638659
15_0509	NA2	3	0.0189504210299186	0.99628630536724
14_1613	NA2	1	0.01238184939852	0.964283357524712
14_1613	NA2	2	0.0172955338828545	0.949122140341738
14_1613	NA2	3	0.0143288882300789	0.971129110806344
14_0074	NA2	1	NAN	NAN
14_0074	NA2	2	0.0186669747186051	0.946106100282603
14_0074	NA2	3	0.0143346337015431	0.983112070715545
15_0954	NA2	1	0.0124199881467521	0.983496006523235
15_0954	NA2	2	0.0162369183050494	0.978050016305747
15_0954	NA2	3	0.0154018157009771	0.953909758298607
16_0201_0022	NA2	1	0.0151707969507432	0.977161965669088
16_0201_0022	NA2	2	0.017727365890538	0.934402912111235
16_0201_0022	NA2	3	0.0157500414378176	0.992601597427084
17_0682_0004	NA2	1	0.0128489136198251	0.950851991808892
17_0682_0004	NA2	2	0.0198451293221144	0.911205621874795
17_0682_0004	NA2	3	0.0161203886257994	0.978028622002371
16_0386_0016	NA2	1	0.0129859019772244	0.939752951121148
16_0386_0016	NA2	2	0.0171292169147574	0.970629295125992
16_0386_0016	NA2	3	0.0183468806228257	0.98276289147501
17_0134_0030	NA2	1	0.0107092904192725	0.90374549670954
17_0134_0030	NA2	2	0.0164970234658833	0.954888907948886
17_0134_0030	NA2	3	0.0201787172610015	0.975919789634872
16_0237_0021	hyb	1	0.0123095384759393	0.943160695299685
16_0237_0021	hyb	2	0.016119627537161	0.960937382021247
16_0237_0021	hyb	3	0.0225021162972452	0.972543028601482
16_0284_0032	hyb	1	0.0150177797411773	0.98508790087191
16_0284_0032	hyb	2	0.0156873848161852	0.953349421900751
16_0284_0032	hyb	3	0.01754632675711	0.968191104817493
18_0509_0003	hyb	1	0.0142056812469938	0.966703573859275
18_0509_0003	hyb	2	0.0153387661967673	0.958397905943038
18_0509_0003	hyb	3	0.0180717392226665	0.983894994663585

## Sheet: growth_coef_culture_v8
Isolates	Lineage	Plate	log(mm2)_per_hour	r-squared
14_1270	EU1	1	0.0234367117126658	0.921347377171821
14_1270	EU1	2	0.0236611279391511	0.925862455772725
14_1270	EU1	3	0.0236662868690579	0.932404709415949
14_1320	EU1	1	0.02325699434952	0.942367873153255
14_1320	EU1	2	0.0233432597104262	0.93486160137679
14_1320	EU1	3	0.0235503364921533	0.932299117511141
15_0127	EU1	1	0.0236655980409921	0.926734246940537
15_0127	EU1	2	0.0235809613190348	0.930152081969311
15_0127	EU1	3	0.0240086675363525	0.926566442490742
15_0242	EU1	1	0.0238618940538984	0.934029723232163
15_0242	EU1	2	0.0238249992389645	0.931538144965075
15_0242	EU1	3	0.0237996130448181	0.925249631374893
15_0413	EU1	1	0.0255698742528181	0.914709954019002
15_0674	EU1	1	NAN	NAN
15_0674	EU1	2	0.023630538702742	0.925268825001033
15_0674	EU1	3	0.0236460465434099	0.935510175137751
15_1093	EU1	1	0.0235173323542364	0.929402070833231
15_1093	EU1	2	0.0234523494942486	0.927335188046324
15_1093	EU1	3	0.0237421700871758	0.920750730986943
15_1796	EU1	1	0.0235576925104209	0.916674896099262
15_1796	EU1	2	0.0235795688194022	0.912693722600909
15_1796	EU1	3	0.0235757219687334	0.927040311290607
16_0245_0019	EU1	1	0.0235818371412753	0.932366001146828
16_0245_0019	EU1	2	0.0237999987745598	0.931803015318238
16_0245_0019	EU1	3	0.0235778511416503	0.923616828509881
16_0329_0026	EU1	1	0.0234554753671963	0.919688334189897
16_0329_0026	EU1	2	0.02331289812505	0.913759215466918
16_0329_0026	EU1	3	0.0232698455431899	0.927440538013526
17_0527_0001	EU1	1	0.0235709025969523	0.936890353111322
17_0527_0001	EU1	2	0.0235727863751643	0.940409460399522
17_0527_0001	EU1	3	0.0237456169301395	0.929916032247269
15_0509	NA2	1	0.0249648164974528	0.90751910248217
15_0509	NA2	2	NAN	NAN
15_0509	NA2	3	0.0249595500581078	0.903610389474274
14_1613	NA2	1	0.0220283739994161	0.947229808906836
14_1613	NA2	2	0.0219473149265176	0.933083462914436
14_1613	NA2	3	0.0219338009457018	0.936637932516603
14_074	NA2	1	0.0246318106907541	0.912364488918502
14_074	NA2	2	0.0231857391385735	0.91778770956723
14_074	NA2	3	0.0233522590815812	0.922889156109617
15_054	NA2	2	0.0250088962692537	0.909092542913986
16_0201_0022	NA2	1	0.0244765828631354	0.930252322794362
16_0201_0022	NA2	2	0.0244407148969629	0.941193288108986
16_0201_0022	NA2	3	0.0245031591440767	0.923305707041398
16_0386_16	NA2	1	0.0250209889251508	0.919316183669952
16_0386_16	NA2	2	0.0252695460059418	0.916883844330275
16_0386_16	NA2	3	0.0251178154906335	0.91705796414616
17_0134_030	NA2	2	0.0260017366634075	0.900028056455142
17_0682_0001	NA2	1	0.0250250275145427	0.915187084948167
17_0682_0001	NA2	2	0.0251127777413806	0.917395097301805
17_0682_0001	NA2	3	0.0254373202594968	0.916960423534144
18_0609_0003	hyb	1	0.0249090345224789	0.916259497838714
18_0609_0003	hyb	2	0.0249679084630942	0.924317358235603
18_0609_0003	hyb	3	0.0249247800569316	0.917898934159821
16_0237_021	hyb	1	0.0250945903428263	0.92143389087739
16_0237_021	hyb	2	0.0249617868205481	0.91450970727524
16_0237_021	hyb	3	0.0249634322157272	0.913119598243745
16_0284_0032	hyb	1	0.0249406978039792	0.921159490251422
16_0284_0032	hyb	2	0.025149613400937	0.918732056817402
16_0284_0032	hyb	3	0.0252616784681614	0.901068345862469
